# Supplementary material for: Investigating variability in microbial community composition in replicate environmental DNA samples down lake sediment cores
Source: PLoS One. 2021 May 3;16(5):e0250783. doi: 10.1371/journal.pone.0250783 (PMC8092796; doi:10.1371/journal.pone.0250783)
Supplement: S1 Table — (XLSX) [file pone.0250783.s009.xlsx]

## Sheet: S1 Table
	Paringa		Nganoke		Pounui
Slice	Depth (cm)	Year of Deposition (AD)	Depth (cm)	Year of Deposition (AD)	Depth (cm)	Year of Deposition (AD)
1	0	2011	0	2019	0.25	2011
2	6.5	1998	2	2012	0.75	2008
3	39	1949	4	2006	1.5	2000
4	80.5	1837	9	1986	2.5	1988
5	99.5	1782	14	1963	3.5	1975
6	115	1745	19	1939	4.5	1963
7	129.5	1724	25	1918	5.5	1955
8	153.5	1716	35	1883	6.5	1949
9	201.5	1598	40	1868	7.5	1938
10	238	1462	46	1854	8.5	1927
11	319.5	1344	51	1841	9.5	1914
12	431	1151	56	1561	18.5	1766
13	453.5	997	61	1441	20.5	1737
14	558	790	66	1396	22.5	1707
15			71	1345	24.5	1676
16			76	1289	26.5	1645
17			81	1233	28.5	1619
18			86	1182	30.5	1600
19			91	1126	35.5	1550
20					42.5	1489
21					47.5	1457
22					58.5	1380
23					67.5	1315
