# Supplementary material for: Investigating variability in microbial community composition in replicate environmental DNA samples down lake sediment cores
Source: PLoS One. 2021 May 3;16(5):e0250783. doi: 10.1371/journal.pone.0250783 (PMC8092796; doi:10.1371/journal.pone.0250783)
Supplement: S2 Table — (XLSX) [file pone.0250783.s010.xlsx]

## Sheet: S2 Table
Lake	SampleName	Original Reads	Cleaned Read Numbers	Percent remaining
Nganoke	Extraction Blank 1	1679	0	0
Nganoke	Extraction Blank 2	4682	0	0
Nganoke	PCR Blank	47937	0	0
Nganoke	PCR Blank	2	0	0
Nganoke	Water Blank	23832	0	0
Nganoke	Nga11	14965	14963	99.9866
Nganoke	Nga11B	70873	70858	99.9788
Nganoke	Nga11C	102304	102297	99.9932
Nganoke	Nga16	101179	101112	99.9338
Nganoke	Nga16B	56012	56002	99.9821
Nganoke	Nga16C	63896	63893	99.9953
Nganoke	Nga21	145876	145773	99.9294
Nganoke	Nga21B	62016	61969	99.9242
Nganoke	Nga21C	63814	63777	99.942
Nganoke	Nga26	43250	43244	99.9861
Nganoke	Nga26B	64560	64480	99.8761
Nganoke	Nga26C	83366	83317	99.9412
Nganoke	Nga32	25492	25467	99.9019
Nganoke	Nga32B	53373	53332	99.9232
Nganoke	Nga32C	38885	38835	99.8714
Nganoke	Nga38	212	207	97.6415
Nganoke	Nga38B	40167	40101	99.8357
Nganoke	Nga38C	35808	35784	99.933
Nganoke	Nga42	94012	93932	99.9149
Nganoke	Nga42B	48451	48416	99.9278
Nganoke	Nga42C	52785	52700	99.839
Nganoke	Nga47	21764	21721	99.8024
Nganoke	Nga47B	45029	44924	99.7668
Nganoke	Nga47C	46713	46580	99.7153
Nganoke	Nga53	31105	30875	99.2606
Nganoke	Nga53B	48139	47949	99.6053
Nganoke	Nga53C	42274	42104	99.5979
Nganoke	Nga58	68241	67965	99.5956
Nganoke	Nga58B	46779	46611	99.6409
Nganoke	Nga58C	56118	55924	99.6543
Nganoke	Nga63	115995	115782	99.8164
Nganoke	Nga63B	71313	71073	99.6635
Nganoke	Nga63C	47686	47510	99.6309
Nganoke	Nga68	23143	23048	99.5895
Nganoke	Nga68B	33383	33266	99.6495
Nganoke	Nga68C	64327	64090	99.6316
Nganoke	Nga7	166137	166090	99.9717
Nganoke	Nga73	48581	48453	99.7365
Nganoke	Nga73B	49231	48811	99.1469
Nganoke	Nga73C	65466	64990	99.2729
Nganoke	Nga78	52082	51975	99.7946
Nganoke	Nga78B	66875	66214	99.0116
Nganoke	Nga78C	65551	65123	99.3471
Nganoke	Nga7B	129642	129635	99.9946
Nganoke	Nga7C	54907	54890	99.969
Nganoke	Nga83	109623	109410	99.8057
Nganoke	Nga83B	57856	57519	99.4175
Nganoke	Nga83C	100172	99639	99.4679
Nganoke	Nga88	93868	93658	99.7763
Nganoke	Nga88B	42401	42067	99.2123
Nganoke	Nga88C	67783	67370	99.3907
Nganoke	Nga9	48269	48251	99.9627
Nganoke	Nga93	31967	31720	99.2273
Nganoke	Nga93B	26500	25920	97.8113
Nganoke	Nga93C	21785	21426	98.3521
Nganoke	Nga98	87700	87565	99.8461
Nganoke	Nga98B	17040	16594	97.3826
Nganoke	Nga98C	44141	43479	98.5003
Nganoke	Nga9B	62326	62316	99.984
Nganoke	Nga9C	84680	84662	99.9787
Paringa	Blank1.AG37	2401	0	0
Paringa	Blank2.AG37	4178	0	0
Paringa	Blank3.AG37	5276	0	0
Paringa	PCR Blank	7	0	0
Paringa	PA1105	44903	44520	99.1471
Paringa	PA1105B	41866	41445	98.9944
Paringa	PA1105C	45099	44714	99.1463
Paringa	PA125	11150	10449	93.713
Paringa	PA125B	28461	27305	95.9383
Paringa	PA125C	34703	33254	95.8246
Paringa	PA135	33830	33761	99.796
Paringa	PA135B	18969	18888	99.573
Paringa	PA135C	43370	43259	99.7441
Paringa	PA1435	31740	30733	96.8273
Paringa	PA1435B	30840	29791	96.5986
Paringa	PA1435C	39984	38703	96.7962
Paringa	PA6101	38042	34630	91.031
Paringa	PA6101B	33037	29620	89.6571
Paringa	PA6101C	40942	37463	91.5026
Paringa	PA6126	31302	28539	91.1731
Paringa	PA6126B	57312	54452	95.0098
Paringa	PA6126C	39356	36577	92.9388
Paringa	PA652	32900	31385	95.3951
Paringa	PA652B	45248	43662	96.4949
Paringa	PA652C	32329	30886	95.5365
Paringa	PA6695	46665	44841	96.0913
Paringa	PA6695B	21894	20440	93.3589
Paringa	PA6695C	36517	34940	95.6815
Paringa	PA687	32849	30893	94.0455
Paringa	PA687B	23911	22091	92.3884
Paringa	PA687C	32015	30034	93.8123
Paringa	PA6S213	30626	29106	95.0369
Paringa	PA6S213B	26584	24615	92.5933
Paringa	PA6S213C	22291	20372	91.3911
Paringa	PA6S21425	48093	46390	96.4589
Paringa	PA6S21425B	41712	39770	95.3443
Paringa	PA6S21425C	76245	74152	97.2549
Paringa	PA6S255	26669	25119	94.188
Paringa	PA6S255B	31002	29149	94.023
Paringa	PA6S255C	74795	72691	97.187
Paringa	PA6S3100	67225	64934	96.592
Paringa	PA6S3100B	81903	79545	97.121
Paringa	PA6S3100C	68308	65755	96.2625
Paringa	PA6S3132	95463	93062	97.4849
Paringa	PA6S3132B	63896	61494	96.2408
Paringa	PA6S3132C	63379	60885	96.0649
Paringa	PA6S498	51272	49511	96.5654
Paringa	PA6S498B	79290	77368	97.576
Paringa	PA6S498C	63967	62054	97.0094
Pounui	Extraction Blank	658	0	0
Pounui	PCR Blank	914	0	0
Pounui	Pounui-DNA-10A	10179	10177	99.9804
Pounui	Pounui-DNA-10B	14586	14585	99.9931
Pounui	Pounui-DNA-10C	21187	21167	99.9056
Pounui	Pounui-DNA-11A	18431	18430	99.9946
Pounui	Pounui-DNA-11B	10173	10166	99.9312
Pounui	Pounui-DNA-11C	7253	7248	99.9311
Pounui	Pounui-DNA-12A	21257	21253	99.9812
Pounui	Pounui-DNA-12B	17211	17209	99.9884
Pounui	Pounui-DNA-12C	19009	19003	99.9684
Pounui	Pounui-DNA-13A	3807	3801	99.8424
Pounui	Pounui-DNA-13B	2988	2986	99.9331
Pounui	Pounui-DNA-13C	4096	4086	99.7559
Pounui	Pounui-DNA-14A	2045	2044	99.9511
Pounui	Pounui-DNA-14B	3196	3195	99.9687
Pounui	Pounui-DNA-14C	3227	3223	99.876
Pounui	Pounui-DNA-15A	3060	3058	99.9346
Pounui	Pounui-DNA-15B	1725	1724	99.942
Pounui	Pounui-DNA-15C	4959	4957	99.9597
Pounui	Pounui-DNA-16A	3507	3499	99.7719
Pounui	Pounui-DNA-16B	2955	2953	99.9323
Pounui	Pounui-DNA-16C	3614	3613	99.9723
Pounui	Pounui-DNA-17A	10800	10775	99.7685
Pounui	Pounui-DNA-17B	11474	11472	99.9826
Pounui	Pounui-DNA-17C	22850	22828	99.9037
Pounui	Pounui-DNA-18A	10722	10692	99.7202
Pounui	Pounui-DNA-18B	11049	11045	99.9638
Pounui	Pounui-DNA-18C	24715	24691	99.9029
Pounui	Pounui-DNA-19A	30248	30230	99.9405
Pounui	Pounui-DNA-19B	14186	14155	99.7815
Pounui	Pounui-DNA-19C	20582	20530	99.7474
Pounui	Pounui-DNA-1A	27425	27425	100
Pounui	Pounui-DNA-1B	18205	18205	100
Pounui	Pounui-DNA-1C	24299	24299	100
Pounui	Pounui-DNA-20A	24575	24546	99.882
Pounui	Pounui-DNA-20B	29806	29697	99.6343
Pounui	Pounui-DNA-20C	32162	32142	99.9378
Pounui	Pounui-DNA-21A	43730	43648	99.8125
Pounui	Pounui-DNA-21B	24977	24956	99.9159
Pounui	Pounui-DNA-21C	60445	60425	99.9669
Pounui	Pounui-DNA-22A	25908	25874	99.8688
Pounui	Pounui-DNA-22B	27733	27713	99.9279
Pounui	Pounui-DNA-22C	29107	29060	99.8385
Pounui	Pounui-DNA-23A	30428	30406	99.9277
Pounui	Pounui-DNA-23B	21536	21482	99.7493
Pounui	Pounui-DNA-23C	50344	50260	99.8331
Pounui	Pounui-DNA-24A	47189	47168	99.9555
Pounui	Pounui-DNA-24B	31112	31086	99.9164
Pounui	Pounui-DNA-24C	15428	15408	99.8704
Pounui	Pounui-DNA-25A	38557	38537	99.9481
Pounui	Pounui-DNA-25B	24684	24560	99.4977
Pounui	Pounui-DNA-25C	33776	33753	99.9319
Pounui	Pounui-DNA-26A	18074	17952	99.325
Pounui	Pounui-DNA-26B	22157	22139	99.9188
Pounui	Pounui-DNA-26C	26528	26461	99.7474
Pounui	Pounui-DNA-27A	26056	26015	99.8426
Pounui	Pounui-DNA-27B	13432	13394	99.7171
Pounui	Pounui-DNA-27C	6148	6127	99.6584
Pounui	Pounui-DNA-28A	33751	33730	99.9378
Pounui	Pounui-DNA-28B	23097	23076	99.9091
Pounui	Pounui-DNA-28C	36318	36281	99.8981
Pounui	Pounui-DNA-29A	25890	25868	99.915
Pounui	Pounui-DNA-29B	10784	10759	99.7682
Pounui	Pounui-DNA-29C	4873	4851	99.5485
Pounui	Pounui-DNA-2A	11308	11299	99.9204
Pounui	Pounui-DNA-2B	18563	18563	100
Pounui	Pounui-DNA-2C	17783	17783	100
Pounui	Pounui-DNA-30A	22979	22943	99.8433
Pounui	Pounui-DNA-30B	21220	21166	99.7455
Pounui	Pounui-DNA-30C	26751	26708	99.8393
Pounui	Pounui-DNA-3A	19932	19932	100
Pounui	Pounui-DNA-3B	9841	9841	100
Pounui	Pounui-DNA-3C	26373	26373	100
Pounui	Pounui-DNA-4A	20023	20016	99.965
Pounui	Pounui-DNA-4B	15715	15699	99.8982
Pounui	Pounui-DNA-4C	30196	30196	100
Pounui	Pounui-DNA-5A	29368	29368	100
Pounui	Pounui-DNA-5B	19500	19500	100
Pounui	Pounui-DNA-5C	31490	31490	100
Pounui	Pounui-DNA-6A	19977	19977	100
Pounui	Pounui-DNA-6B	23066	23066	100
Pounui	Pounui-DNA-6C	17143	17143	100
Pounui	Pounui-DNA-7A	21875	21874	99.9954
Pounui	Pounui-DNA-7B	13961	13961	100
Pounui	Pounui-DNA-7C	32068	32068	100
Pounui	Pounui-DNA-8A	23122	23122	100
Pounui	Pounui-DNA-8B	20155	20155	100
Pounui	Pounui-DNA-8C	19497	19497	100
Pounui	Pounui-DNA-9A	29316	29301	99.9488
Pounui	Pounui-DNA-9B	20915	20912	99.9857
Pounui	Pounui-DNA-9C	27121	27110	99.9594
